# Supplementary material for: Oligogenic Inheritance Underlying Incomplete Penetrance of PROKR2 Mutations in Hypogonadotropic Hypogonadism
Source: Front Genet. 2021 Sep 3;12:665174. doi: 10.3389/fgene.2021.665174 (PMC8446458; doi:10.3389/fgene.2021.665174)
Supplement: Supplementary Table 1 — List of CHH-related genes prioritized in the exome analysis for HH1 and HH12 families. [file Table_1.XLSX]

## Sheet: ALL
Cytogenetic location	Genomic coordinates (From NCBI/GRCh38)	Gene/Locus	Gene/Locus name	Gene/Locus MIM number	Approved Symbol	Entrez Gene ID	Ensembl Gene ID	Comments	Phenotype	Phenotype MIM number	Inheritance
Disorders of the embryonic migration of the GnRH neuron (Kallmann syndrome)
Xp22.31	X:8,528,873-8,732,136	ANOS1,KAL1	ANOSMIN 1		ANOS1	300836			Hypogonadotropic hypogonadism 1 with or without anosmia (Kallmann syndrome 1)	308700	X-Linked recessive
8p11.23	8:38411142-38468634	FGFR1, FLT2, OGD, KAL2, HH2, HRTFDS, ECCL	Fibroblast growth factor receptor-1 (fms-related tyrosine kinase-2)	136350	FGFR1	2260	ENSG00000077782,ENST00000532791.5	fused with BCR, CEP1, FOP, FIM in hematologic malignancies	Hypogonadotropic hypogonadism 2 with or without anosmia	147950	Autosomal dominant
8p21.3	8:22039707-22048808	FGF17, HH20	Fibroblast growth factor 17	603725	FGF17	8822	ENSG00000158815,ENST00000518533.5		Hypogonadotropic hypogonadism 20 with or without anosmia	615270	Autosomal dominant
10q24.32	10:101770108-101780368	FGF8, HH6	Fibroblast growth factor-8	600483	FGF8	2253	ENSG00000107831,ENST00000618991.4		Hypogonadotropic hypogonadism 6 with or without anosmia	612702	Autosomal dominant
3p14.3	3:57089981-57170316	IL17RD, SEF, HH18	Interleukin 17, receptor D (Sef, zebrafish, homolog of)	606807	IL17RD	54756	ENSG00000144730,ENST00000320057.9		Hypogonadotropic hypogonadism 18 with or without anosmia	615267	Autosomal dominant; Autosomal recessive; Digenic dominant
12q21.33	12:89347234-89352500	DUSP6, MKP3, PYST1, HH19	Dual-specificity phosphatase-6	602748	DUSP6	1848	ENSG00000139318,ENST00000279488.8		Hypogonadotropic hypogonadism 19 with or without anosmia	615269	Autosomal dominant
5q31.3	5:142310429-142325020	SPRY4, HH17	SPRY domain containing 4	607984	SPRY4	81848	ENSG00000187678,ENST00000434127.2		Hypogonadotropic hypogonadism 17 with or without anosmia	615266	Autosomal dominant
20p12.1	20:14,322,984-14,337,846	FLRT3	FIBRONECTIN-LIKE DOMAIN-CONTAINING LEUCINE-RICH TRANSMEMBRANE PROTEIN 3		FLRT3	604808			Hypogonadotropic hypogonadism 21 with anosmia	615271	Autosomal dominant
4p14	4:39,406,929-39,451,532	KLB	BETA-KLOTHO	611135	KLB						ND
3p13	3:71771654-71785147	PROK2, PK2, BV8, HH4	Prokineticin 2	607002	PROK2	60675	ENSG00000163421,ENST00000295619.4		Hypogonadotropic hypogonadism 4 with or without anosmia	610628	Autosomal dominant
20p12.3	20:5,298,851-5,316,953	PROKR2	PROKINETICIN RECEPTOR 2		PROKR2	607123			Hypogonadotropic hypogonadism 3 with or without anosmia	244200	Autosomal dominant
2q14.3	2:128265479-128318867	HS6ST1, HS6ST, HH15	Heparan sulfate 6-O-sulfotransferase 1	604846	HS6ST1	9394	ENSG00000136720,ENST00000259241.7		{Hypogonadotropic hypogonadism 15 with or without anosmia}	614880	Autosomal dominant
8q12.2	8:60678739-60868027	CHD7, HH5	Chromodomain helicase DNA binding protein 7	608892	CHD7	55636	ENSG00000171316,ENST00000524602.5		Hypogonadotropic hypogonadism 5 with or without anosmia/CHARGE syndrome	612370/214800	Autosomal dominant
10q26.12	10:120851312-120909524	WDR11, DR11, KIAA1351, BRWD2, HH14	WD repeat-containing protein 11	606417	WDR11	55717	ENSG00000120008,ENST00000263461.11		Hypogonadotropic hypogonadism 14 with or without anosmia	614858	Autosomal dominant
7q21.11	7:83363237-83649138	SEMA3E, SEMAH, KIAA0331	Semaphorin 3E	608166	SEMA3E	9723	ENSG00000170381,ENST00000427262.6	mutation identified in 1 CHARGE patient	?CHARGE syndrome	214800	Autosomal dominant
7q21.11	7:83955776-84515188	SEMA3A, SEMAD, COLL1, HH16	Semaphorin 3A	603961	SEMA3A	10371	ENSG00000075213,ENST00000265362.9		{Hypogonadotropic hypogonadism 16 with or without anosmia}	614897	Autosomal dominant
3q25.1	3:151435050-151619925	IGSF10	Immunoglobulin superfamily, member 10	617351	IGSF10	285313	ENSG00000152580,ENST00000495443.1				ND
18p11.32	18:2655725-2805016	SMCHD1, KIAA0650, BAMS	Structural maintenance of chromosomes flexible hinge domain-containing protein 1	614982	SMCHD1	23347	ENSG00000101596,ENST00000320876.10		Fascioscapulohumeral muscular dystrophy 2, digenic/Bosma arhinia microphthalmia syndrome	158901/603457	Autosomal dominant
2q31.2	2:178825307-179050136	CCDC141, CAMDI	Coiled-coil domain-containing protein 141	616031	CCDC141	285025	ENSG00000163492,ENST00000409284.1
7q31.32	7:122300938-122311854	FEZF1, FEZ, ZNF312B, HH22	FEZ family zinc finger protein 1	613301	FEZF1	389549	ENSG00000128610,ENST00000442488.7		Hypogonadotropic hypogonadism 22, with or without anosmia	616030	Autosomal recessive
Disorders of the GnRH pulse generator
19p13.3	19:916692-921004	KISS1R, GPR54, HH8, CPPB1	KISS1 receptor	604161	KISS1R	84634	ENSG00000116014,ENST00000234371.10	mutation identified in 1 CPPB1 patient	Hypogonadotropic hypogonadism 8 with or without anosmia	614837	Autosomal recessive
1q32.1	1:204190340-204196490	KISS1, HH13	KISS1 metastasis suppressor	603286	KISS1	3814	ENSG00000170498,ENST00000367194.5	mutation identified in 1 HH13 family	?Hypogonadotropic hypogonadism 13 with or without anosmia	614842	Autosomal recessive
4q24	4:103586030-103719984	TACR3, NK3R, HH11	Tachykinin receptor 3	162332	TACR3	6870	ENSG00000169836,ENST00000304883.3		Hypogonadotropic hypogonadism 11 with or without anosmia	614840	Autosomal recessive
12q13.3	12:57009999-57016528	TAC3, NKNB, HH10	Tachykinin 3 (neuromedin K, neurokinin B)	162330	TAC3	6866	ENSG00000166863,ENST00000441881.5		Hypogonadotropic hypogonadism 10 with or without anosmia	614839	Autosomal recessive
8p21.2	8:25419257-25425039	GNRH1, LNRH, HH12	Gonadotropin-releasing hormone-1 (luteinizing-releasing hormone)	152760	GNRH1	2796	ENSG00000147437,ENST00000276414.4	mutation identified in 1 HH12 family	?Hypogonadotropic hypogonadism 12 with or without anosmia	614841	Autosomal recessive
Developmental disorders of Hypothalamic-pituitary region
		NR0B1			NR0B1
3p14.3	3:57,197,837-57,227,642	HESX1	HOMEOBOX GENE EXPRESSED IN ES CELLS		HESX1	601802			Septooptic dysplasia	182230	Autosomal dominant; Autosomal recessive
9q33.3	9:124481235-124507398	NR5A1, FTZF1, FTZ1, SF1, AD4BP, POF7, SRXY3, SPGF8, SRXX4	Nuclear receptor subfamily 5, group A, member 1	184757	NR5A1	2516	ENSG00000136931,ENST00000373588.9		46, XX sex reversal 4/46XY sex reversal 3/Adrenocortical insufficiency/Premature ovarian failure 7/Spermatogenic failure 8	617480/612965/612964/612964/613957	Autosomal dominant
5q31.3	5:140,550,066-140,558,092	SRA1	STEROID RECEPTOR RNA ACTIVATOR 1	603819	SRA1
9q34.3	9:136,196,249-136,205,127	LHX3			LHX3	600577			Pituitary hormone deficiency, combined, 3	221750	Autosomal recessive
5q35.3	5:177992234-177996241	PROP1, CPHD2	Prophet of Pit1, paired-like homeodomain transcription factor	601538	PROP1	5626	ENSG00000175325,ENST00000308304.2		Pituitary hormone deficiency, combined, 2	262600	Autosomal recessive
3q26.33	3:181711924-181714435	SOX2, MCOPS3	SRY (sex determining region Y)-box 2	184429	SOX2	6657	ENSG00000181449,ENST00000325404.3		Optic nerve hypoplasia and abnormalities of the central nervous system/ Microphthalmia, syndromic 3	206900	Autosomal dominant
Disorders of the pituitary gonadotropes
4q13.2	4:67737117-67754387	GNRHR, LHRHR, HH7	Gonadotropin-releasing hormone receptor	138850	GNRHR	2798	ENSG00000109163,ENST00000226413.4	placed at 4q12 or 4q13 by some	Hypogonadotropic hypogonadism 7 without anosmia	146110	Autosomal recessive
19q13.33	19:49015979-49017090	LHB, HH23	Luteinizing hormone, beta polypeptide	152780	LHB	3972	ENSG00000104826,ENST00000649238.2	beta chains of FSH, TSH on 11p, 1p, respectively	Hypogonadotropic hypogonadism 23 with or without anosmia	228300	Autosomal recessive
11p14.1	11:30231013-30235193	FSHB, HH24	Follicle-stimulating hormone, beta polypeptide	136530	FSHB	2488	ENSG00000131808,ENST00000254122.7	distal to AN2	Hypogonadotropic hypogonadism 24 without anosmia	229070	Autosomal recessive
Disorders of IHH associated with obesity
7q32.1	7:128241200-128257628	LEP, OB, LEPD	Leptin (murine obesity homolog)	164160	LEP	3952	ENSG00000174697,ENST00000308868.5	in mouse cen-Cola-2-Met-ob-Cpa-Tcrb-tel	Obesity, morbid, due to leptin deficiency	614962	Autosomal recessive
1p31.3	1:65420651-65641558	LEPR, OBR, LEPRD	Leptin receptor	601007	LEPR	3953	ENSG00000116678,ENST00000371060.7		Obesity, morbid, due to leptin receptor deficiency	614963	Autosomal recessive
5q15	5:96390332-96433247	PCSK1, NEC1, PC1, PC3, BMIQ12	Proprotein convertase subtilisin/kexin type 1	162150	PCSK1	5122	ENSG00000175426,ENST00000311106.8		{Obesity, susceptibility to, BMIQ12}/Obesity with impaired prohormone processing	612362/600955	Autosomal recessive
Other genes
9q34.3	9:137447569-137459333	NSMF, NELF, HH9	NMDA receptor synaptonuclear signaling and neuronal migration factor	608137	NSMF	26012	ENSG00000165802,ENST00000371475.8		Hypogonadotropic hypogonadism 9 with or without anosmia	614838	Autosomal dominant
22q13.1	22:37,972,311-37,984,554	SOX10	SRY-RELATED HMG-BOX GENE 10		SOX10	602229			PCWH syndrome/Waardenburg syndrome, type 2E, with or without neurologic involvement/Waardenburg syndrome, type 4C	609136/611584/613266	Autosomal dominant
4q13.2	4:67737117-67754387	GNRHR, LHRHR, HH7	Gonadotropin-releasing hormone receptor	138850	GNRHR	2798	ENSG00000109163,ENST00000226413.4	placed at 4q12 or 4q13 by some	Hypogonadotropic hypogonadism 7 without anosmia	146110	Autosomal recessive
3q21.3	3:126983258-127037391	PLXNA1, NOVP, NOV, PLXN1	Plexin A1 (NOV transmembrane protein)	601055	PLXNA1	5361	ENSG00000114554,ENST00000393409.2				ND
7q31.32	7:122300938-122311854	FEZF1, FEZ, ZNF312B, HH22	FEZ family zinc finger protein 1	613301	FEZF1	389549	ENSG00000128610,ENST00000442488.7		Hypogonadotropic hypogonadism 22, with or without anosmia	616030	Autosomal recessive
16q24.3	16:89,921,924-89,936,096	TUBB3	TUBULIN, BETA, CLASS III		TUBB3	602661			Cortical dysplasia, complex, with other brain malformations 1	614039	Autosomal dominant
18q21.2	18:52,340,171-53,535,898	DCC	NETRIN RECEPTOR	120470	DCC						Autosomal dominant; Autosomal recessive
17p13.1	17:9,021,509-9,243,999	NTN1	NETRIN 1, MOUSE, HOMOLOG OF		NTN1	601614			Mirror movements 4	618264	Autosomal dominant
