# Supplementary material for: Oligogenic Inheritance Underlying Incomplete Penetrance of PROKR2 Mutations in Hypogonadotropic Hypogonadism
Source: Front Genet. 2021 Sep 3;12:665174. doi: 10.3389/fgene.2021.665174 (PMC8446458; doi:10.3389/fgene.2021.665174)
Supplement: Supplementary Table 5 — List of digenic combinations identified in the index case HH1. [file Table_5.XLSX]

## Sheet: Feuil1
Gene_A	Gene_B	GeneA_Alleles	GeneB_Alleles	Classification_score	Support_score	Predicted_class	Confidence_zone	Digenic Effect class
PROKR2	PCSK1	20:5282973:G:A	5:95728974:G:C	0.79	100	Disease-causing	95%-zone	Dual Molecular Diagnosis
PROKR2	CCDC141	20:5282973:G:A	2:179721046:G:A	0.77	100	Disease-causing	95%-zone	True Digenic
TUBB3	PROKR2	16:90002290:T:C	20:5282973:G:A	0.73	99.8	Disease-causing	95%-zone	True Digenic
PROKR2	KISS1	20:5282973:G:A	1:204159787:G:C	0.71	98.8	Disease-causing	95%-zone	True Digenic
PROKR2	KISS1	20:5282973:G:A	1:204159922:T:C	0.7	98.8	Disease-causing	95%-zone	True Digenic
TACR3	PROKR2	4:104510766:G:A	20:5282973:G:A	0.62	87.2	Disease-causing		True Digenic
CCDC141	KISS1	2:179721046:G:A	1:204159787:G:C	0.6	76.4	Disease-causing		True Digenic
CCDC141	KISS1	2:179721046:G:A	1:204159922:T:C	0.59	75	Disease-causing		True Digenic
TUBB3	CCDC141	16:90002290:T:C	2:179721046:G:A	0.57	69.39	Disease-causing		True Digenic
PROKR2	IL17RD	20:5282973:G:A	3:57138419:G:A	0.56	65.6	Disease-causing		True Digenic
WDR11	PROKR2	10:122618148:G:C	20:5282973:G:A	0.56	64.4	Disease-causing		True Digenic
SPRY4	PROKR2	5:141693593:C:T	20:5282973:G:A	0.56	64.4	Disease-causing		True Digenic
PROKR2	FLRT3	20:5282973:G:A	20:14306953:G:T	0.54	51.8	Disease-causing		Dual Molecular Diagnosis
