# Supplementary material for: Oligogenic Inheritance Underlying Incomplete Penetrance of PROKR2 Mutations in Hypogonadotropic Hypogonadism
Source: Front Genet. 2021 Sep 3;12:665174. doi: 10.3389/fgene.2021.665174 (PMC8446458; doi:10.3389/fgene.2021.665174)
Supplement: Supplementary Table 6 — List of digenic combinations identified in the asymptomatic brother HH1F. [file Table_6.XLSX]

## Sheet: Feuil1
Gene_A	Gene_B	GeneA_Alleles	GeneB_Alleles	Classification_score	Support_score	Predicted_class	Confidence_zone	Digenic Effect class
PROKR2	PCSK1	20:5282973:G:A	5:95728974:G:C	0.79	100	Disease-causing	95%-zone	Dual Molecular Diagnosis
PROKR2	CCDC141	20:5282973:G:A	2:179721046:G:A	0.74	99.6	Disease-causing	95%-zone	True Digenic
SEMA3A	PROKR2	7:83606518:G:A	20:5282973:G:A	0.7	97.39	Disease-causing	95%-zone	True Digenic
TACR3	PROKR2	4:104510766:G:A	20:5282973:G:A	0.62	87	Disease-causing		True Digenic
PROKR2	IGSF10	20:5282973:G:A	3:151163138:G:A	0.57	68	Disease-causing		True Digenic
PROKR2	IL17RD	20:5282973:G:A	3:57138419:G:A	0.56	64.8	Disease-causing		True Digenic
PROKR2	IL17RD	20:5282973:G:A	3:57136585:C:T	0.55	60.19	Disease-causing		True Digenic
PROKR2	SEMA3E	20:5282973:G:A	7:82996831:A:T	0.55	58.4	Disease-causing		True Digenic
PROKR2	CCDC141	20:5282973:G:A	2:179753245:C:T	0.53	50.4	Disease-causing		True Digenic
