# Supplementary material for: Oligogenic Inheritance Underlying Incomplete Penetrance of PROKR2 Mutations in Hypogonadotropic Hypogonadism
Source: Front Genet. 2021 Sep 3;12:665174. doi: 10.3389/fgene.2021.665174 (PMC8446458; doi:10.3389/fgene.2021.665174)
Supplement: Supplementary Table 9 — List of digenic combinations identified in the index case HH12. [file Table_9.XLSX]

## Sheet: Feuil1
Gene_A	Gene_B	GeneA_Alleles	GeneB_Alleles	Classification_score	Support_score	Predicted_class	Confidence_zone
DUSP6	ANOS1	12:89745477:C:A	X:8504833:C:T	0.68	96.8	Disease-causing	95%-zone
DCC	DUSP6	18:49867224:T:C	12:89745477:C:A	0.66	94.8	Disease-causing	95%-zone
SEMA7A	DUSP6	15:74703165:C:T	12:89745477:C:A	0.59	74	Disease-causing
PROP1	DUSP6	5:177422823:C:T	12:89745477:C:A	0.58	70.8	Disease-causing
PLXNA1	DUSP6	3:126751689:G:A	12:89745477:C:A	0.54	52.8	Disease-causing
